# Supplementary material for: Do PCSK9 Inhibitors Impair Memory? A Dual Approach Combining Real-World Data and Genetic Evidence
Source: Pharmacy (Basel). 2025 Sep 3;13(5):125. doi: 10.3390/pharmacy13050125 (PMC12452292; doi:10.3390/pharmacy13050125)
Supplement: Supplementary file 1 [file pharmacy-13-00125-s001.zip]

Archive with 1 entries (1 files):
- pharmacy-3818744-supplementary.pdf
